# Supplementary material for: Burnout in French General Practitioners: A Nationwide Prospective Study
Source: Int J Environ Res Public Health. 2021 Nov 16;18(22):12044. doi: 10.3390/ijerph182212044 (PMC8624683; doi:10.3390/ijerph182212044)
Supplement: Supplementary file 1 [file ijerph-18-12044-s001.zip]

Archive with 1 entries (1 files):
- ijerph-1433742-supplementary.pdf
